# Supplementary material for: Analysis of the Transcriptional Control of Bcl11b in Chicken: IRF1 and GATA1 as Negative Regulators
Source: Animals (Basel). 2025 Feb 25;15(5):665. doi: 10.3390/ani15050665 (PMC11898421; doi:10.3390/ani15050665)
Supplement: Supplementary file 1 [file animals-15-00665-s001.zip]

Archive with 1 entries (1 files):
- animals-3470409-supplementary.pdf
